# Supplementary material for: Dissolved organic carbon in glaciers of the southeastern Tibetan Plateau: Insights into concentrations and possible sources
Source: PLoS One. 2018 Oct 11;13(10):e0205414. doi: 10.1371/journal.pone.0205414 (PMC6181362; doi:10.1371/journal.pone.0205414)
Supplement: S1 Dataset — (CSV) [file pone.0205414.s004.csv]

## Sheet: Sampling information
Yarlong Glacier (YL)
Sampling date and time	Code	Type	Latitude	Longitude	Elevation (m)
2015.06.10 17:00	YL1	Aged snow	29°18ʹ26.49ʺ	96°46ʹ24.92ʺ	4030
2015.06.10 17:20	YL2	Aged snow	29°18ʹ24.94ʺ	96°46ʹ24.92ʺ	4054
2015.06.10 17:40	YL3	Aged snow	29°18ʹ20.23ʺ	96°46ʹ26.88ʺ	4052
2015.06.10 17:55	YL4	Aged snow	29°18ʹ17.05ʺ	96°46ʹ26.07ʺ	4041
2015.06.10 18:10	YL5	Aged snow	29°17ʹ09.22ʺ	96°48ʹ05.11ʺ	4124
Dongga glacier (DG)
Sampling date	Code	Type	Latitude	Longitude	Elevation (m)
2015.06.15 14:09	DG-SP	Snowpit	29°13ʹ34.97ʺ	96°52ʹ30.53ʺ	4705
2015.06.15 14:50	DG-1	Aged snow	29°13ʹ39.38ʺ	96°52ʹ28.63ʺ	4650
2015.06.15 15:57	DG-2	Aged snow	29°13ʹ47.24ʺ	96°52ʹ32.91ʺ	4570
2015.06.15 16:10	DG-3	Granular ice	29°13ʹ59.08ʺ	96°52ʹ28.92ʺ	4490
2015.06.15 16:25	DG-4	Granular ice	29°13ʹ34.97ʺ	96°52ʹ30.53ʺ	4705
2015.06.15 16:40	DG-5	Granular ice	29°13ʹ39.38ʺ	96°52ʹ28.63ʺ	4650
2015.06.15 16:55	DG-6	Granular ice	29°13ʹ47.24ʺ	96°52ʹ32.91ʺ	4570
Renlongba Glacier (RLB)
Sampling date and time	Code	Type	Latitude	Longitude	Elevation (m)
2015.06.16 14:07	RLB-SP	Snowpit	29°14ʹ33.51ʺ	96°55ʹ29.67ʺ	4854
2015.06.16 14:20	RLB-1	Aged snow	29°14ʹ35.55ʺ	96°55ʹ31.86ʺ	4847
2015.06.16 14:30	RLB-2	Aged snow	29°14ʹ42.60ʺ	96°55ʹ37.36ʺ	4818
Demula Glacier (DML)
Sampling date	Code	Type	Latitude	Longitude	Elevation (m)
2015.06.12 14:33	DML-SP	Snowpit	29°21ʹ09.33ʺ	97°01ʹ14.22ʺ	5138
2015.06.12 16:00	DML-1	Fresh snow	29°21ʹ05.74ʺ	97°01ʹ16.06ʺ	5111
2015.06.12 16:25	DML-2	Fresh snow	29°21ʹ04.23ʺ	97°01ʹ17.45ʺ	5190
2015.06.12 16:45	DML-3	Fresh snow	29°20ʹ54.85ʺ	97°01ʹ19.20ʺ	5050
2015.06.12 17:10	DML-4	Fresh snow	29°20ʹ47.17ʺ	97°01ʹ24.07ʺ	5002
2015.06.12 16:00	DML-5	Granular ice	29°21ʹ06.85ʺ	97°01ʹ14.04ʺ	5117

## Sheet: Data
Dongga Glacier	Sampling code	Sample type	Latitude	Longitude	Elevation(m a.s.l.)	DOC	POC	Cl	SO4	NO3	NH4	Na+K+Ca+Mg	Total Elements	EC	TNb(ppb)				Na	Mg	Ca	K
2015.06.15	DG 0-15cm	Snowpit	29º13´34.97´´	96º52´30.53´´	4705.32	137	540.499	5.5352	6.4772	26.5826	16.8364	41.179	22.2947	189.656	33				19.5329	1.0012	20.4257	0.2192
	DG 15-30cm	Snowpit				120	134.761	3.9067	12.6186	28.4346	13.3506	27.8346	4.79987	26.1544	48				6.283	1.0443	20.049	0.4583
	DG 30-45cm	Snowpit				115	107.179	2.5279	9.6744	38.8631	12.3787	26.3341	5.01638	21.1008	30				6.0356	1.0842	18.8411	0.3732
	DG 45-60cm	Snowpit				106	118.483	5.0535	11.5707	34.3336	14.6867	32.5511	8.5952	28.0507	13				10.1406	1.181	20.9947	0.2348
	DG 60-75cm	Snowpit				113	205.042	3.2115	9.1133	33.4017	18.5992	33.685	8.99244	82.896	35				13.8361	0.9542	18.3408	0.5539
	DG 75-90cm	Snowpit				137	394.803	7.767	16.6319	44.1095	31.6173	42.218	15.7478	200.541	86				21.0682	0.9734	19.2793	0.8971
	DG 90-105cm	Snowpit				123	480.211	3.5463	21.8003	86.2237	33.9709	40.2931	19.3045	155.325	84				15.8437	1.2348	22.2537	0.9609
	DG 105-120cm	Snowpit				101	268.066	2.9454	14.2988	45.6596	18.9755	33.8602	9.44999	75.0011	44				13.1319	1.1567	19.1156	0.456
	DG-1	Surface snow	29º13´39.38´´	96º52´28.63´´	4650.13	211	8003.62	49.7728	12.6019	46.4084	40.3656	115.763	153.338	4993.08	105				72.0118	2.1319	35.9352	5.6845
	DG-2	Surface snow	29º13´47.24´´	96º52´32.91´´	4570.34	143	274.645	2.4686	2.2478	12.0572	7.3824	27.2396	6.1731	44.7973	2				8.254	1.1495	17.5477	0.2884
	DG-3	Ice	29º13´59.08´´	96º52´28.92´´	4490.92		12681.4	2.5218	7.226	6.2915	8.1146	167.776	114.905	3587.97					147.445	1.1319	18.9489	0.2504
	DG-4	Ice	29º13´34.97´´	96º52´30.53´´	4705.32	139	213.771	12.1184	6.158	9.1116	12.7819	39.4297	7.00869	47.9792	8				21.5354	0.8777	15.8328	1.1838
	DG-5	Ice	29º13´39.38´´	96º52´28.63´´	4650.13	167	1930.47	2.3716	3.4233	9.4077	15.2494	33.8339	23.2461	550.965	0				13.9105	1.032	18.4053	0.4861
	DG-6	Ice	29º13´47.24´´	96º52´32.91´´	4570.34	125	370.939	1.8694	3.0581	13.655	7.8788	23.8937	6.34107	74.104	0				6.3025	1.0269	16.1411	0.4232
Renlongba Glacier	Sampling code	Sample type	Latitude	Longitude	Elevation(m a.s.l.)	DOC (ng/g)	POC	Cl	SO4	NO3	NH4	Na+K+Ca+Mg	Total Element ppb	EC	TNb(ppb)				Na	Mg	Ca
2015.06.16	RLB 0-10cm	Snowpit	29º14´33.51´´	96º55´29.67´´	4854.08	111	293.59	3.054	5.1485	20.4917	13.6267	30.0671	26.4439	95.77	0				9.2069	0.8759	19.5943	0.39
	RLB 10-20cm	Snowpit				177	482.547	5.9259	11.3587	52.0964	42.3001	31.3057	22.5047	210.279	93				11.4789	0.9068	18.5426	0.3774
	RLB 20-30cm	Snowpit				231	250.976	7.5516	15.5686	64.1959	36.1363	36.779	12.0631	104.069	158				11.2893	1.2658	23.574	0.6499
	RLB 30-40cm	Snowpit				144	396.439	8.0473	35.2484	55.0732	31.7104	45.6886	18.8202	115.324	76				14.6963	1.3313	28.4295	1.2315
	RLB 40-50cm	Snowpit				162	337.236	4.763	32.9842	46.4432	35.7159	35.9576	13.255	111.784	56				9.6997	1.0612	24.3056	0.8911
	RLB 50-60cm	Snowpit				341	2024.67	10.2007	70.8837	110.149	68.1739	77.2381	50.3321	870.408	167				25.4279	2.3425	45.9004	3.5673
	RLB 60-70cm	Snowpit				227	1940.94	3.6132	34.7829	55.7725	27.0109	75.3126	59.8519	721.781	64				31.2107	2.1394	40.3946	1.5679
	RLB-1	Surface snow	29º14´35.55´´	96º55´31.86´´	4847.33	115	147.58	1.8025	4.0046	14.8422	11.9922	26.6679	6.81942	42.4528	0				5.4254	0.8562	20.0463	0.34
	RLB-2	Surface snow	29º14´42.60´´	96º55´37.36´´	4818.41	157	2155.8	8.0064	6.1877	46.2601	52.883	42.1645	46.0685	1099.75	101				20.874	0.8894	20.4011
Demula Glacier	Sampling code	Sample type	Latitude	Longitude	Elevation(m a.s.l.)	DOC (ng/g)	POC	Cl	SO4	NO3	NH4	Na+K+Ca+Mg	Total Element ppb	EC	TNb(ppb)				Na	Mg	Ca
2015.06.12	DML 0-10cm	Snowpit	29º21´09.33´´	97º01´14.22´´	5138.19	165	99.0844	4.9801	7.9978	38.9428	6.8886	59.127	18.8084	13.1182	14				17.083	1.4391	40.3302	0.2747
	DML 10-20cm	Snowpit				147	58.6133	1.4265	5.0803	29.8235	11.9853	43.239	5.90798	6.14044	16				6.4182	1.2387	35.1494	0.4327
	DML 20-30cm	Snowpit				176	231.313	3.2015	4.4853	21.5245	14.7602	41.0465	11.2151	56.52	0				9.5302	1.1783	29.7869	0.5511
	DML 30-40cm	Snowpit				124	102.49	3.4837	2.8034	25.337	12.5724	38.584	12.501	50.4075	21				8.1612	0.8585	29.0209	0.5434
	DML 40-50cm	Snowpit				118	119.571	4.1787	3.8278	35.0201	22.5071	41.7728	11.342	51.2448	68				11.4798	1.0764	28.4137	0.8029
	DML 50-60cm	Snowpit				134	207.938	8.3296	32.7542	78.2856	55.9804	63.3566	15.0732	79.2676	92				20.0957	1.5634	40.0635	1.634
	DML 60-70cm	Snowpit				156	119.069	9.7385	52.8354	108.568	70.9997	76.6977	20.528	44.4624	144				20.1339	1.8635	52.902	1.7983
	DML 70-80cm	Snowpit				202	475.396	6.6971	219.048	126.832	59.4588	226.924	157.039	702.104	158				38.9502	7.816	177.255	2.9033
	DML-1	Surface snow	29º21´05.74´´	97º01´16.06´´	5111.33	199	151.557	14.5244	6.6756	34.6196	12.3864	62.5278	9.30755	18.84	24				23.7559	1.4586	36.9478	0.3655
	DML-2	Surface snow	29º21´04.23´´	97º01´17.45´´	5190.69	209	212.601	2.8509	8.6256	35.5596	11.7836	40.3065	9.4047	12.2537	8				8.1255	1.4386	30.1571	0.5853
	DML-3	Surface snow	29º20´54.85´´	97º01´19.20´´	5050.02	240	158.615	8.1044	13.0198	35.9587	17.5415	50.817	43.0451	21.4118	40				13.0997	1.5973	35.1542	0.9658
	DML-4	Surface snow	29º20´47.17´´	97º01´24.07´´	5002.07	237	93.1533	7.651	5.666	20.5644	11.5626	33.411	3.64659	16.1187	8				9.0279	1.0735	22.9086	0.401
	DML-5	Ice	29º21´06.85´´	97º01´14.04´´	5117.59	304	324.467	3.243	3.4606	17.6901	8.7861	37.8287	20.7169	105.504	6				15.1623	1.0929	21.1583	0.4152
Yalong Glacier	Sampling code	Sample type	Latitude	Longitude	Elevation(m a.s.l.)	DOC (ng/g)	POC	Cl	SO4	NO3	NH4	Na+K+Ca+Mg	Total Element ppb	EC	TNb(ppb)				Na	Mg	Ca
2015.06.10	YL1	Surface snow	29º18´26.49´´	96º46´24.92´´	4030.18	121	137.13	1.0534	0.8974	4.9485	8.9277	111.15		25.5318
	YL2	Surface snow	29º18´24.94´´	96º46´24.92´´	4054.07	171	92.7347	8.7789	0.859	4.4833	6.6716	101.843		27.2133
	YL3	Surface snow	29º18´20.23´´	96º46´26.88´´	4052.09	124	138.788	2.2595	1.225	3.8637	8.1267	83.9814		39.564
	YL4	Surface snow	29º18´17.05´´	96º46´26.07´´	4041.02	117	107.545	2.8104	0.6039	32.4046	15.857	81.441		26.533
	YL5	Surface snow	29º17´09.22´´	96º48´05.11´´	4124.95	111	883.108	29.3819	19.9214	7.8899	9.2093	145.163		279.669

## Sheet: Snowpit data
													Major ions ppb
Dongga Glacier	Sampling code		DOC	POC	TNb(ppb)	EC							Cl	SO4	NO3	NH4	Na+K+Ca+Mg	Elements			Na	Mg	Ca	K
2015.06.15	DG 0-15cm	7.5	137	540.499	33	189.656	0.137	0.540499	0.033	0.189656			5.5352	6.4772	26.5826	16.8364	41.179	22.2947			19.5329	1.0012	20.4257	0.2192
	DG 15-30cm	22.5	120	134.761	48	26.1544	0.12	0.134761	0.048	0.0261544			3.9067	12.6186	28.4346	13.3506	27.8346	4.79987			6.283	1.0443	20.049	0.4583
	DG 30-45cm	37.5	115	107.179	30	21.1008	0.115	0.107179	0.03	0.0211008			2.5279	9.6744	38.8631	12.3787	26.3341	5.01638			6.0356	1.0842	18.8411	0.3732
	DG 45-60cm	52.5	106	118.483	13	28.0507	0.106	0.118483	0.013	0.0280507			5.0535	11.5707	34.3336	14.6867	32.5511	8.5952			10.1406	1.181	20.9947	0.2348
	DG 60-75cm	67.5	113	205.042	35	82.896	0.113	0.205042	0.035	0.082896			3.2115	9.1133	33.4017	18.5992	33.685	8.99244			13.8361	0.9542	18.3408	0.5539
	DG 75-90cm	82.5	137	394.803	86	200.541	0.137	0.394803	0.086	0.200541			7.767	16.6319	44.1095	31.6173	42.218	15.7478			21.0682	0.9734	19.2793	0.8971
	DG 90-105cm	97.5	123	480.211	84	155.325	0.123	0.480211	0.084	0.155325			3.5463	21.8003	86.2237	33.9709	40.2931	19.3045			15.8437	1.2348	22.2537	0.9609
	DG 105-120cm	112.5	101	268.066	44	75.0011	0.101	0.268066	0.044	0.0750011			2.9454	14.2988	45.6596	18.9755	33.8602	9.44999			13.1319	1.1567	19.1156	0.456
Renlongba Glacier	Sampling code		DOC (ng/g)		TNb(ppb)	EC	DOC (ng/g)	POC	TNb(ppb)	EC			Cl	SO4	NO3	NH4	Na+K+Ca+Mg	Total Element ppb			Na	Mg	Ca
2015.06.16	RLB 0-10cm	5	111	293.59	0	95.77	0.111	0.29359	0	0.09577			3.054	5.1485	20.4917	13.6267	30.0671	26.4439			9.2069	0.8759	19.5943	0.39
	RLB 10-20cm	15	177	482.547	93	210.279	0.177	0.482547	0.093	0.210279			5.9259	11.3587	52.0964	42.3001	31.3057	22.5047			11.4789	0.9068	18.5426	0.3774
	RLB 20-30cm	25	231	250.976	158	104.069	0.231	0.250976	0.158	0.104069			7.5516	15.5686	64.1959	36.1363	36.779	12.0631			11.2893	1.2658	23.574	0.6499
	RLB 30-40cm	35	144	396.439	76	115.324	0.144	0.396439	0.076	0.115324			8.0473	35.2484	55.0732	31.7104	45.6886	18.8202			14.6963	1.3313	28.4295	1.2315
	RLB 40-50cm	45	162	337.236	56	111.784	0.162	0.337236	0.056	0.111784			4.763	32.9842	46.4432	35.7159	35.9576	13.255			9.6997	1.0612	24.3056	0.8911
	RLB 50-60cm	55	341	2024.67	167	870.408	0.341	2.02467	0.167	0.870408			10.2007	70.8837	110.149	68.1739	77.2381	50.3321			25.4279	2.3425	45.9004	3.5673
	RLB 60-70cm	65	227	1940.94	64	721.781	0.227	1.94094	0.064	0.721781			3.6132	34.7829	55.7725	27.0109	75.3126	59.8519			31.2107	2.1394	40.3946	1.5679
Demula Glacier	Sampling code		DOC (ng/g)	POC	TNb(ppb)	EC	DOC (ng/g)	POC	TNb(ppb)	EC			Cl	SO4	NO3	NH4	Na+K+Ca+Mg	Total Element ppb			Na	Mg	Ca
2015.06.12	DML 0-10cm	5	165	99.0844	14	13.1182	0.165	0.0990844	0.014	0.0131182			4.9801	7.9978	38.9428	6.8886	59.127	18.8084			17.083	1.4391	40.3302	0.2747
	DML 10-20cm	15	147	58.6133	16	6.14044	0.147	0.0586133	0.016	0.00614044			1.4265	5.0803	29.8235	11.9853	43.239	5.90798			6.4182	1.2387	35.1494	0.4327
	DML 20-30cm	25	176	231.313	0	56.52	0.176	0.231313	0	0.05652			3.2015	4.4853	21.5245	14.7602	41.0465	11.2151			9.5302	1.1783	29.7869	0.5511
	DML 30-40cm	35	124	102.49	21	50.4075	0.124	0.10249	0.021	0.0504075			3.4837	2.8034	25.337	12.5724	38.584	12.501			8.1612	0.8585	29.0209	0.5434
	DML 40-50cm	45	118	119.571	68	51.2448	0.118	0.119571	0.068	0.0512448			4.1787	3.8278	35.0201	22.5071	41.7728	11.342			11.4798	1.0764	28.4137	0.8029
	DML 50-60cm	55	134	207.938	92	79.2676	0.134	0.207938	0.092	0.0792676			8.3296	32.7542	78.2856	55.9804	63.3566	15.0732			20.0957	1.5634	40.0635	1.634
	DML 60-70cm	65	156	119.069	144	44.4624	0.156	0.119069	0.144	0.0444624			9.7385	52.8354	108.568	70.9997	76.6977	20.528			20.1339	1.8635	52.902	1.7983
	DML 70-80cm	75	202	475.396	158	702.104	0.202	0.475396	0.158	0.702104			6.6971	219.048	126.832	59.4588	226.924	157.039			38.9502	7.816	177.255	2.9033

## Sheet: Average snow types
Dongga Glacier	Sampling code	Sample type	DOC	POC	Cl-	SO42-	NO3-	NH4+	Na+K+Ca+Mg	Elements	EC	Unidentified	TNb(ppb)			Na	Mg	Ca	K
2015.06.15	average	Snowpit	119	281.13	4.31169	12.7732	42.2011	20.0519	34.7444	11.7751	97.3407		33			19.5329	1.0012	20.4257	0.2192
		Aged snow	177	4139.13	26.1207	7.42485	29.2328	23.874	71.5015	79.7555	2518.94
		Ice	143.667	3799.15	4.7203	4.96635	9.61645	11.0062	66.2334	37.8751	1065.26
Renlongba Glacier	Sampling code	Sample type	DOC	POC	Cl-	SO42-	NO3-	NH4+	Na+K+Ca+Mg	Elements	EC	Unidentified	TNb(ppb)			Na	Mg	Ca
2015.06.16	RLB 0-10cm	Snowpit	199	818.057	6.1651	29.425	57.746	36.382	47.4784	29.0387	318.488		0			9.2069	0.8759	19.5943	0.39
		Aged snow	136	1151.69	4.90445	5.09615	30.5511	32.4376	34.4162	26.444	571.103
Demula Glacier	Sampling code	Sample type	DOC	POC	Cl-	SO42-	NO3-	NH4+	Na+K+Ca+Mg	Elements	EC	Unidentified	TNb(ppb)			Na	Mg	Ca
2015.06.12	DML 0-10cm	Snowpit	152.75	176.684	5.25446	41.104	58.0417	31.8941	73.8435	31.5519	125.408		14			17.083	1.4391	40.3302	0.2747
		Aged snow	221.25	153.982	8.28268	8.49675	31.6756	13.3185	46.7656	16.351	17.156
		Ice	304	324.467	3.243	3.4606	17.6901	8.7861	37.8287	20.7169	105.504

## Sheet: DOC VS elevation
Sampling code	Sample type	Latitude	Longitude	Elevation(m a.s.l.)	DOC	Elevation(m a.s.l.)
DG 0-15cm	Snowpit	29º13´34.97´´	96º52´30.53´´	4705.32	137	4705.32
DG-1	Surface snow	29º13´39.38´´	96º52´28.63´´	4650.13	211	4650.13
DG-2	Surface snow	29º13´47.24´´	96º52´32.91´´	4570.34	143	4570.34
DG-4	Ice	29º13´34.97´´	96º52´30.53´´	4705.32	139	4705.32
DG-5	Ice	29º13´39.38´´	96º52´28.63´´	4650.13	167	4650.13
DG-6	Ice	29º13´47.24´´	96º52´32.91´´	4570.34	125	4570.34
RLB 0-10cm	Snowpit	29º14´33.51´´	96º55´29.67´´	4854.08	111	4854.08
RLB-1	Surface snow	29º14´35.55´´	96º55´31.86´´	4847.33	115	4847.33
RLB-2	Surface snow	29º14´42.60´´	96º55´37.36´´	4818.41	157	4818.41
DML 0-10cm	Snowpit	29º21´09.33´´	97º01´14.22´´	5138.19	165	5138.19
DML-1	Surface snow	29º21´05.74´´	97º01´16.06´´	5111.33	199	5111.33
DML-2	Surface snow	29º21´04.23´´	97º01´17.45´´	5190.69	209	5190.69
DML-3	Surface snow	29º20´54.85´´	97º01´19.20´´	5050.02	240	5050.02
DML-4	Surface snow	29º20´47.17´´	97º01´24.07´´	5002.07	237	5002.07
DML-5	Ice	29º21´06.85´´	97º01´14.04´´	5117.59	304	5117.59
YL1	Surface snow	29º18´26.49´´	96º46´24.92´´	4030.18	121	4030.18
YL2	Surface snow	29º18´24.94´´	96º46´24.92´´	4054.07	171	4054.07
YL3	Surface snow	29º18´20.23´´	96º46´26.88´´	4052.09	124	4052.09
YL4	Surface snow	29º18´17.05´´	96º46´26.07´´	4041.02	117	4041.02
YL5	Surface snow	29º17´09.22´´	96º48´05.11´´	4124.95	111	4124.95

## Sheet: Major ions
Sample Name	Sampling site	Amount	Amount	Amount	Amount	Sample Name	Amount	Amount	Amount	Amount	Amount
		ng/ml	ng/ml	ng/ml	ng/ml
		Cl	NO2	SO4	NO3		Na	NH4	K	Mg	Ca
ZYL1	DML0-10	4.9801	n.a.	7.9978	38.9428	ZYL1	17.083	6.8886	0.2747	1.4391	40.3302
ZYL2	DML10-20	1.4265	n.a.	5.0803	29.8235	ZYL2	6.4182	11.9853	0.4327	1.2387	35.1494
ZYL3	DML20-30	3.2015	n.a.	4.4853	21.5245	ZYL3	9.5302	14.7602	0.5511	1.1783	29.7869
ZYL4	DML30-40	3.4837	n.a.	2.8034	25.337	ZYL4	8.1612	12.5724	0.5434	0.8585	29.0209
ZYL5	DML40-50	4.1787	n.a.	3.8278	35.0201	ZYL5	11.4798	22.5071	0.8029	1.0764	28.4137
ZYL6	DML50-60	8.3296	n.a.	32.7542	78.2856	ZYL6	20.0957	55.9804	1.634	1.5634	40.0635
ZYL7	DML60-70	9.7385	n.a.	52.8354	108.568	ZYL7	20.1339	70.9997	1.7983	1.8635	52.902
ZYL8	DML70-80	6.6971	n.a.	219.048	126.832	ZYL8	38.9502	59.4588	2.9033	7.816	177.255
ZYL9	DML-1	14.5244	n.a.	6.6756	34.6196	ZYL9	23.7559	12.3864	0.3655	1.4586	36.9478
ZYL10	DML-2	2.8509	n.a.	8.6256	35.5596	ZYL10	8.1255	11.7836	0.5853	1.4386	30.1571
ZYL11	DML-3	8.1044	n.a.	13.0198	35.9587	ZYL11	13.0997	17.5415	0.9658	1.5973	35.1542
ZYL12	DML-4	7.651	n.a.	5.666	20.5644	ZYL12	9.0279	11.5626	0.401	1.0735	22.9086
ZYL13	DML-5	3.243	n.a.	3.4606	17.6901	ZYL13	15.1623	8.7861	0.4152	1.0929	21.1583
ZYL14	RLB-1	1.8025	n.a.	4.0046	14.8422	ZYL14	5.4254	11.9922	0.3362	0.8562	20.0463
ZYL15	RLB-2	8.0064	n.a.	6.1877	46.2601	ZYL15	20.874	52.883	n.a.	0.8894	20.4011
ZYL16	RLB0-10	3.054	n.a.	5.1485	20.4917	ZYL16	9.2069	13.6267	0.39	0.8759	19.5943
ZYL17	RLB10-20	5.9259	n.a.	11.3587	52.0964	ZYL17	11.4789	42.3001	0.3774	0.9068	18.5426
ZYL18	RLB20-30	7.5516	n.a.	15.5686	64.1959	ZYL18	11.2893	36.1363	0.6499	1.2658	23.574
ZYL19	RLB30-40	8.0473	n.a.	35.2484	55.0732	ZYL19	14.6963	31.7104	1.2315	1.3313	28.4295
ZYL20	RLB40-50	4.763	n.a.	32.9842	46.4432	ZYL20	9.6997	35.7159	0.8911	1.0612	24.3056
ZYL21	RLB50-60	10.2007	n.a.	70.8837	110.149	ZYL21	25.4279	68.1739	3.5673	2.3425	45.9004
ZYL22	RLB60-70	3.6132	n.a.	34.7829	55.7725	ZYL22	31.2107	27.0109	1.5679	2.1394	40.3946
ZYL23	DG0-15	5.5352	n.a.	6.4772	26.5826	ZYL23	19.5329	16.8364	0.2192	1.0012	20.4257
ZYL24	DG15-30	3.9067	n.a.	12.6186	28.4346	ZYL24	6.283	13.3506	0.4583	1.0443	20.049
ZYL25	DG30-45	2.5279	n.a.	9.6744	38.8631	ZYL25	6.0356	12.3787	0.3732	1.0842	18.8411
ZYL26	DG45-60	5.0535	n.a.	11.5707	34.3336	ZYL26	10.1406	14.6867	0.2348	1.181	20.9947
ZYL27	DG60-75	3.2115	n.a.	9.1133	33.4017	ZYL27	13.8361	18.5992	0.5539	0.9542	18.3408
ZYL28	DG75-90	7.767	n.a.	16.6319	44.1095	ZYL28	21.0682	31.6173	0.8971	0.9734	19.2793
ZYL29	DG90-105	3.5463	n.a.	21.8003	86.2237	ZYL29	15.8437	33.9709	0.9609	1.2348	22.2537
ZYL30	DG105-120	2.9454	n.a.	14.2988	45.6596	ZYL30	13.1319	18.9755	0.456	1.1567	19.1156
ZYL31	DG-1	49.7728	n.a.	12.6019	46.4084	ZYL31	72.0118	40.3656	5.6845	2.1319	35.9352
ZYL32	DG-2	2.4686	n.a.	2.2478	12.0572	ZYL32	8.254	7.3824	0.2884	1.1495	17.5477
ZYL33	DG-3	2.5218	n.a.	7.226	6.2915	ZYL33	147.445	8.1146	0.2504	1.1319	18.9489
ZYL34	DG-4	12.1184	n.a.	6.158	9.1116	ZYL34	21.5354	12.7819	1.1838	0.8777	15.8328
ZYL35	DG-5	2.3716	n.a.	3.4233	9.4077	ZYL35	13.9105	15.2494	0.4861	1.032	18.4053
ZYL36	DG-6	1.8694	n.a.	3.0581	13.655	ZYL36	6.3025	7.8788	0.4232	1.0269	16.1411

## Sheet: elements
Run	52Cr	59Co	27Al	57Fe	45Sc	47Ti	55Mn	60Ni	65Cu	66Zn	71Ga	85Rb	7Li	11B	51V	89Y	95Mo	118Sn	133Cs	137Ba	232Th	121Sb	208Pb	114Cd	209Bi	238U			89Y	95Mo	118Sn	133Cs	137Ba	232Th	121Sb	208Pb	114Cd	209Bi	238U		89Y	95Mo	118Sn	133Cs	137Ba	232Th	121Sb	208Pb	114Cd
	ppb	ppb	ppb	ppb	ppb	ppb	ppb	ppb	ppb	ppb	ppb	ppb	ppb	ppb	ppb	ppt	ppt	ppt	ppt	ppt	ppt	ppt	ppt	ppt	ppt	ppt	和值ppb		ppt	ppt	ppt	ppt	ppt	ppt	ppt	ppt	ppt	ppt	ppt		ppt	ppt	ppt	ppt	ppt	ppt	ppt	ppt	ppt
detection limit	0.023	0.007	0.067	2.147	0.009	0.056	0.014	0.096	0.12	0.167	0.001	0.013	0.041	0.204	0.015	0.426	7.859	15.28	2.136	570.1	0.393	2.405	3.087	2.033	0.57	0.109			0.426	7.859	15.28	2.136	570.1	0.393	2.405	3.087	2.033	0.57	0.109		0.426	7.859	15.28	2.136	570.1	0.393	2.405	3.087	2.033
Dongga Glacier
DG 0-15cm	0.894	0.015	5.995	4.871	0.01	0.221	0.463	0.055	0.284	0.783	0.004	0.079	0.036	7.026	0.015	0.006145	0.01574	0.02984	0.01167	1.381	0.003738	0.002309	0.08714	0.003342	0.00162	0.00116	22.2947		6.145	15.74	29.84	11.67	1381	3.738	2.309	87.14	3.342	1.62	1.16		0.006145	0.01574	0.02984	0.01167	1.381	0.003738	0.002309	0.08714	0.003342
DG 15-30cm	0.392	0.009	1.442			0.065	0.42		0.006	0.054	0.002	0.036	0.013	1.446	0.002	0.002214	0.003466	0.02677	0.004395	0.8488	0.001812	0.003131	0.02036	0.00115	0.000499	0.000272	4.79987		2.214	3.466	26.77	4.395	848.8	1.812	3.131	20.36	1.15	0.499	0.272		0.002214	0.003466	0.02677	0.004395	0.8488	0.001812	0.003131	0.02036	0.00115
DG 30-45cm	0.545	0.01	1.245		0.006	0.074	0.87	0.046		0.104		0.02	0.024	1.288		0.001501	0.008175	0.0189	0.004313	0.7301	0.001758	0.002556	0.01656	0	0	0.000521	5.01638		1.501	8.175	18.9	4.313	730.1	1.758	2.556	16.56			0.521		0.001501	0.008175	0.0189	0.004313	0.7301	0.001758	0.002556	0.01656	0
DG 45-60cm	0.632	0.015	1.939			0.056	0.888	0.132	0.399	1.682		0.087	0.038	1.917		0.001877	0.02207	0.02891	0.007146	0.6998	0.003177	0.002354	0.03801	0.005918	0.000311	0.000631	8.5952		1.877	22.07	28.91	7.146	699.8	3.177	2.354	38.01	5.918	0.311	0.631		0.001877	0.02207	0.02891	0.007146	0.6998	0.003177	0.002354	0.03801	0.005918
DG 60-75cm	0.823	0.011	2.69	1.743		0.099	0.604			0.078	0.003	0.035	0.017	2.003		0.00377	0.01452	0.02824	0.007581	0.7945	0.002161	0.001981	0.02998	0.002215	0.000506	0.000983	8.99244		3.77	14.52	28.24	7.581	794.5	2.161	1.981	29.98	2.215	0.506	0.983		0.00377	0.01452	0.02824	0.007581	0.7945	0.002161	0.001981	0.02998	0.002215
DG 75-90cm	1.205	0.022	4.809	5.273	0.006	0.172	1.658	0.073	0.052	0.237	0.002	0.083	0.002	1.545	0.004	0.007602	0.01819	0.04525	0.01107	0.4591	0.004201	0.002091	0.05457	0	0.000902	0.001819	15.7478		7.602	18.19	45.25	11.07	459.1	4.201	2.091	54.57		0.902	1.819		0.007602	0.01819	0.04525	0.01107	0.4591	0.004201	0.002091	0.05457	0
DG 90-105cm	1.236	0.037	4.162	5.347	0.003	0.206	4.109			0.071	0.004	0.061	0.012	3.082	0.003	0.007018	0.01288	0.03003	0.01106	0.8562	0.006554	0.001937	0.0418	0.001645	0.000965	0.001406	19.3045		7.018	12.88	30.03	11.06	856.2	6.554	1.937	41.8	1.645	0.965	1.406		0.007018	0.01288	0.03003	0.01106	0.8562	0.006554	0.001937	0.0418	0.001645
DG 105-120cm	1.165	0.017	1.807	1.413	0.008	0.111	1.585	0.053	0.028	0.034		0.034	0.015	2.804		0.002564	0.01592	0.02173	0.00601	0.306	0.001522	0.002095	0.01925	0	0.000293	0.000604	9.44999		2.564	15.92	21.73	6.01	306	1.522	2.095	19.25		0.293	0.604		0.002564	0.01592	0.02173	0.00601	0.306	0.001522	0.002095	0.01925	0
DG-1	4.34	0.119	48.8	65.8	0.053	1.537	9.132	0.185	0.165	11.83	0.013	0.161	0.073	8.063	0.09	0.05897	0.08139	0.03789	0.06871	2.264	0.011	0.002791	0.4328	0.005672	0.006095	0.00754	153.338		58.97	81.39	37.89	68.71	2264	11	2.791	432.8	5.672	6.095	7.54		0.05897	0.08139	0.03789	0.06871	2.264	0.011	0.002791	0.4328	0.005672
DG-2	0.732	0.009	0.752	0.651	0.015	0.086	0.522	0.03	0.034	1.575		0.026	0.006	1.399		0.000888	0.01147	0.02636	0.001238	0.2811	0.001038	0.002684	0.00912	0.001759	0.000197	0.00025	6.1731		0.888	11.47	26.36	1.238	281.1	1.038	2.684	9.12	1.759	0.197	0.25		0.000888	0.01147	0.02636	0.001238	0.2811	0.001038	0.002684	0.00912	0.001759
DG-3	7.167	0.064	33.23	40.06	0.036	1.2	3.744	0.13	0.222	2.674	0.01	0.094	0.117	23.98	0.043	0.06385	0.08691	0.03978	0.03488	1.651	0.00798	0.002774	0.2337	0.005322	0.002258	0.005172	114.905		63.85	86.91	39.78	34.88	1651	7.98	2.774	233.7	5.322	2.258	5.172		0.06385	0.08691	0.03978	0.03488	1.651	0.00798	0.002774	0.2337	0.005322
DG-4	0.717	0.008	1.961	1.079	0.018	0.11	0.542			0.559		0.021		1.66		0.002777	0.01233	0.0401	0.00238	0.2548	0.001246	0.002042	0.0172	0	0.000384	0.000435	7.00869		2.777	12.33	40.1	2.38	254.8	1.246	2.042	17.2		0.384	0.435		0.002777	0.01233	0.0401	0.00238	0.2548	0.001246	0.002042	0.0172	0
DG-5	1.14	0.029	4.492	5.332	0.009	0.166	3.213	0.102	0.151	0.896	0.001	0.054	0.054	6.768		0.01365	0.01604	0.03445	0.006854	0.7149	0.002566	0.00281	0.04585	0	0.000634	0.001349	23.2461		13.65	16.04	34.45	6.854	714.9	2.566	2.81	45.85		0.634	1.349		0.01365	0.01604	0.03445	0.006854	0.7149	0.002566	0.00281	0.04585	0
DG-6	0.49	0.007	1.159		0.007	0.132	0.575	0.075	0.018	0.326		0.019	0.016	3.238		0.001024	0.008755	0.02606	0.003051	0.2169	0.001615	0.002527	0.01866	0	0	0.000476	6.34107		1.024	8.755	26.06	3.051	216.9	1.615	2.527	18.66			0.476		0.001024	0.008755	0.02606	0.003051	0.2169	0.001615	0.002527	0.01866	0
																0	0	0	0	0	0	0	0	0	0	0	0														0	0	0	0	0	0	0	0	0
Renlongba Glacier																0	0	0	0	0	0	0	0	0	0	0	0														0	0	0	0	0	0	0	0	0
RLB 0-10cm	0.738	0.01	8.381	13.46	0.04	0.577	0.409	0.205	0.071	0.071	0.005	0.013	0.064	1.893		0.005959	0.01162	0.01101	0.008054	0.4099	0.005587	0.001983	0.04824	0.001998	0.001687	0.000899	26.4439		5.959	11.62	11.01	8.054	409.9	5.587	1.983	48.24	1.998	1.687	0.899		0.005959	0.01162	0.01101	0.008054	0.4099	0.005587	0.001983	0.04824	0.001998
RLB 10-20cm	0.861	0.014	4.64	8.938	0.021	0.164	0.613	0.174	0.043		0.001	0.051	0.074	6.249		0.0052	0.01206	0	0.008891	0.5592	0.002731	0.009196	0.05868	0.002631	0.002227	0.000919	22.5047		5.2	12.06		8.891	559.2	2.731	9.196	58.68	2.631	2.227	0.919		0.0052	0.01206	0	0.008891	0.5592	0.002731	0.009196	0.05868	0.002631
RLB 20-30cm	0.573	0.01	1.811	4.492	0.025	0.077	0.67	0.113	0.182	0.179		0.046	0.044	3.437		0.002001	0.01118	0	0.006152	0.3465	0.001499	0.002141	0.03049	0.002249	0.001115	0.000797	12.0631		2.001	11.18		6.152	346.5	1.499	2.141	30.49	2.249	1.115	0.797		0.002001	0.01118	0	0.006152	0.3465	0.001499	0.002141	0.03049	0.002249
RLB 30-40cm	0.672	0.037	3.192	8.139	0.025	0.119	2.846	0.084	0.025	0.155	0.003	0.037	0.041	2.812		0.005459	0.01255	0.009998	0.007747	0.5323	0.002742	0.002249	0.05356	0.003783	0.001136	0.001706	18.8202		5.459	12.55	9.998	7.747	532.3	2.742	2.249	53.56	3.783	1.136	1.706		0.005459	0.01255	0.009998	0.007747	0.5323	0.002742	0.002249	0.05356	0.003783
RLB 40-50cm	0.54	0.027	1.782	6.691	0.014	0.098	2.208	0.119		0.163	0.002	0.023	0.015	1.046		0.00263	0.01408	0.01772	0.003707	0.4493	0.002867	0.003158	0.02846	0.003156	0.000834	0.001122	13.255		2.63	14.08	17.72	3.707	449.3	2.867	3.158	28.46	3.156	0.834	1.122		0.00263	0.01408	0.01772	0.003707	0.4493	0.002867	0.003158	0.02846	0.003156
RLB 50-60cm	1.103	0.07	12.5	20.59	0.025	0.522	7.269	0.146		0.464	0.007	0.112	0.076	6.331		0.02986	0.01832	0	0.01833	0.842	0.006996	0.002269	0.1843	0.006715	0.002377	0.005947	50.3321		29.86	18.32		18.33	842	6.996	2.269	184.3	6.715	2.377	5.947		0.02986	0.01832	0	0.01833	0.842	0.006996	0.002269	0.1843	0.006715
RLB 60-70cm	1.077	0.06	15.62	23.67	0.033	0.335	7.637	0.148		0.19	0.009	0.072	0.138	9.657		0.03144	0.02263	0.001502	0.03017	0.9651	0.002129	0.001877	0.1385	0.005501	0.001984	0.00508	59.8519		31.44	22.63	1.502	30.17	965.1	2.129	1.877	138.5	5.501	1.984	5.08		0.03144	0.02263	0.001502	0.03017	0.9651	0.002129	0.001877	0.1385	0.005501
RLB-1	0.468		1.44	0.229	0.014	0.063	0.216	0.049				0.02	0.026	3.901	0.012	0.001717	0.009781	0.02727	0.005221	0.3179	0.002651	0.002272	0.01385	0	0.000326	0.000436	6.81942		1.717	9.781	27.27	5.221	317.9	2.651	2.272	13.85		0.326	0.436		0.001717	0.009781	0.02727	0.005221	0.3179	0.002651	0.002272	0.01385	0
RLB-2	1.077	0.014	13.11	18.29	0.016	0.395	0.701	0.024	0.062	0.158	0.006	0.127	0.081	11.12	0.03	0.01963	0.01867	0.03665	0.02939	0.5688	0.004138	0.003064	0.1697	0.001945	0.002453	0.003085	46.0685		19.63	18.67	36.65	29.39	568.8	4.138	3.064	169.7	1.945	2.453	3.085		0.01963	0.01867	0.03665	0.02939	0.5688	0.004138	0.003064	0.1697	0.001945
RLB-4	12.84	0.06	48.7	56.53	0.033	1.668	3.217	0.148	0.3	0.547	0.01	0.162	0.654	123.1	0.066	0.07167	0.1206	0.03745	0.09549	1.427	0.004705	0.001643	0.4505	0.002717	0.006337	0.008164	250.261		71.67	120.6	37.45	95.49	1427	4.705	1.643	450.5	2.717	6.337	8.164		0.07167	0.1206	0.03745	0.09549	1.427	0.004705	0.001643	0.4505	0.002717
																0	0	0	0	0	0	0	0	0	0	0	0														0	0	0	0	0	0	0	0	0
Demula Galcier																0	0	0	0	0	0	0	0	0	0	0	0														0	0	0	0	0	0	0	0	0
DML 0-10cm	0.558	0.014	7.691	1.339	0.018	0.311	0.54	0.107	0.268	1.269		0.071	0.051	3.777		0.001548	0.01529	0.03163	0.004423	2.676	0.003442	0.002653	0.05417	0.004144	0.000145	0.000934	18.8084		1.548	15.29	31.63	4.423	2676	3.442	2.653	54.17	4.144	0.145	0.934		0.001548	0.01529	0.03163	0.004423	2.676	0.003442	0.002653	0.05417	0.004144
DML 10-20cm	0.523	0.007	1.264		0.012	0.065	0.267	0.092	0.309	1.447		0.068	0.009	1.247		0.00039	0.02138	0.02011	0.002288	0.4812	0.004562	0.00294	0.06428	0	0.000511	0.000314	5.90798		0.39	21.38	20.11	2.288	481.2	4.562	2.94	64.28		0.511	0.314		0.00039	0.02138	0.02011	0.002288	0.4812	0.004562	0.00294	0.06428	0
DML 20-30cm	0.752	0.008	3.339	3.419		0.156	0.387	0.042	0.147	0.405		0.034	0.003	1.543		0.003425	0.01479	0.02972	0.005774	0.8746	0.00219	0.002403	0.04346	0.002569	0.00063	0.000496	11.2151		3.425	14.79	29.72	5.774	874.6	2.19	2.403	43.46	2.569	0.63	0.496		0.003425	0.01479	0.02972	0.005774	0.8746	0.00219	0.002403	0.04346	0.002569
DML 30-40cm	0.686	0.007	4.902	4.684	0.008	0.186	0.35		0.016	0.159	0.003	0.024	0.004	1.161		0.003822	0.016	0.01959	0.007611	0.217	0.002354	0.002337	0.03948	0.001155	0.000905	0.000719	12.501		3.822	16	19.59	7.611	217	2.354	2.337	39.48	1.155	0.905	0.719		0.003822	0.016	0.01959	0.007611	0.217	0.002354	0.002337	0.03948	0.001155
DML 40-50cm	0.952	0.009	4.186	3.12		0.094	0.426				0.002	0.03	0.025	1.912		0.003664	0.01482	0.02084	0.00768	0.4937	0.001725	0.002589	0.03859	0.001118	0.000581	0.00074	11.342		3.664	14.82	20.84	7.68	493.7	1.725	2.589	38.59	1.118	0.581	0.74		0.003664	0.01482	0.02084	0.00768	0.4937	0.001725	0.002589	0.03859	0.001118
DML 50-60cm	0.733	0.036	3.21	3.304	0.009	0.16	3.244	0.062	0.22	0.789		0.071	0.003	2.066	0.004	0.004955	0.01698	0.01767	0.01007	1.033	0.001693	0.002736	0.06621	0.006609	0.000576	0.001699	15.0732		4.955	16.98	17.67	10.07	1033	1.693	2.736	66.21	6.609	0.576	1.699		0.004955	0.01698	0.01767	0.01007	1.033	0.001693	0.002736	0.06621	0.006609
DML 60-70cm	0.889	0.045	5.637	4.871		0.256	3.381	0.08	0.425	1.671	0.002	0.088	0.025	1.959	0.007	0.006135	0.01245	0.03702	0.0119	1.004	0.004193	0.003351	0.1026	0.007963	0.000763	0.001645	20.528		6.135	12.45	37.02	11.9	1004	4.193	3.351	102.6	7.963	0.763	1.645		0.006135	0.01245	0.03702	0.0119	1.004	0.004193	0.003351	0.1026	0.007963
DML 70-80cm	1.87	0.131	64.19	61.27	0.052	3.14	20.11	0.178	0.246	0.56	0.019	0.218	0.088	2.444	0.131	0.03427	0.02868	0.02753	0.06203	1.964	0.005206	0.002214	0.2469	0.006176	0.002042	0.01338	157.039		34.27	28.68	27.53	62.03	1964	5.206	2.214	246.9	6.176	2.042	13.38		0.03427	0.02868	0.02753	0.06203	1.964	0.005206	0.002214	0.2469	0.006176
DML-1	0.528	0.011	0.747	4.675	0.017	0.125	0.348	0.105	0.205	0.821		0.014	0.006	1.035		0.000389	0.01364	0.01266	0.001053	0.5524	0.000466	0.002194	0.08489	0.001584	0.000723	0.000548	9.30755		0.389	13.64	12.66	1.053	552.4	0.466	2.194	84.89	1.584	0.723	0.548		0.000389	0.01364	0.01266	0.001053	0.5524	0.000466	0.002194	0.08489	0.001584
DML-2	0.473	0.009	1.387	4.959	0.017	0.049	0.197		0.039	0.854		0.007	0.019	0.852		0.000779	0.01167	0	0.001909	0.4943	0.000284	0.0021	0.02923	0.001591	0.000427	0.000409	9.4047		0.779	11.67		1.909	494.3	0.284	2.1	29.23	1.591	0.427	0.409		0.000779	0.01167	0	0.001909	0.4943	0.000284	0.0021	0.02923	0.001591
DML-3	0.486	0.016	3.835	6.21	0.029	0.138	0.484	0.648	0.859	27.7		0.199	0.042	1.414		0.001333	0.0275	0.03382	0.003811	0.7757	0.0045	0.002392	0.1291	0.004376	0.001523	0.001006	43.0451		1.333	27.5	33.82	3.811	775.7	4.5	2.392	129.1	4.376	1.523	1.006		0.001333	0.0275	0.03382	0.003811	0.7757	0.0045	0.002392	0.1291	0.004376
DML-4	0.357	0.003	0.906	0.36	0.01	0.095	0.125		0.053	0.362		0.019		0.913		0.001286	0.005939	0.02758	0.001885	0.3818	0.001282	0.002549	0.01884	0.001988	0.000264	0.000179	3.64659		1.286	5.939	27.58	1.885	381.8	1.282	2.549	18.84	1.988	0.264	0.179		0.001286	0.005939	0.02758	0.001885	0.3818	0.001282	0.002549	0.01884	0.001988
DML-5	1.247	0.02	9.088	4.972	0.012	0.26	0.94	0.068	0.093	0.431		0.048	0.041	2.665		0.004458	0.02481	0.03322	0.01723	0.6691	0.003072	0.002529	0.07324	0	0.000767	0.003497	20.7169		4.458	24.81	33.22	17.23	669.1	3.072	2.529	73.24		0.767	3.497		0.004458	0.02481	0.03322	0.01723	0.6691	0.003072	0.002529	0.07324	0
DML-6	0.934	0.023	9.69	5.693	0.015	0.31	1.331	0.08	0.175	0.935	0.003	0.078	0.017	3.371		0.009463	0.0206	0.03453	0.02031	0.6233	0.00236	0.002601	0.05843	0.001719	0.000511	0.004964	23.4338		9.463	20.6	34.53	20.31	623.3	2.36	2.601	58.43	1.719	0.511	4.964		0.009463	0.0206	0.03453	0.02031	0.6233	0.00236	0.002601	0.05843	0.001719
																0	0	0	0	0	0	0	0	0	0	0	0														0	0	0	0	0	0	0	0	0
Azha glacier																0	0	0	0	0	0	0	0	0	0	0	0														0	0	0	0	0	0	0	0	0
AZ-1	0.464	0.012	2.489	5.757	0.012	0.115	1.06	0.158	0.375	3.611		0.177	0.069	24.71		0.003057	0.02444	0.04831	0.003372	0.4159	0.003651	0.001911	0.05515	0	0.001386	0.001452	39.5676		3.057	24.44	48.31	3.372	415.9	3.651	1.911	55.15		1.386	1.452		0.003057	0.02444	0.04831	0.003372	0.4159	0.003651	0.001911	0.05515	0
AZ-2	1.981	0.244	12.07	21.09	0.031	0.357	16.2	0.403	0.398	22.57	0.002	0.273	0.127	15.32		0.08044	0.03873	0.03592	0.01699	1.374	0.01275	0.002289	0.3599	0.008891	0.00151	0.01097	93.0084		80.44	38.73	35.92	16.99	1374	12.75	2.289	359.9	8.891	1.51	10.97		0.08044	0.03873	0.03592	0.01699	1.374	0.01275	0.002289	0.3599	0.008891
AZ-3	1.886	0.085	7.07	14.77	0.02	0.249	8.297	0.182	0.045	2.307	0.002	0.111	0.235	46.32		0.03462	0.04697	0.03329	0.01168	0.5656	0.005846	0.002499	0.1595	0.003478	0.000824	0.004543	82.4479		34.62	46.97	33.29	11.68	565.6	5.846	2.499	159.5	3.478	0.824	4.543		0.03462	0.04697	0.03329	0.01168	0.5656	0.005846	0.002499	0.1595	0.003478
AZ-4	11.52	0.113	16.07	40.09	0.04	0.998	7.612	0.231	0.196	5.314	0.004	0.305	0.918	182	0.017	0.08121	0.204	0.03024	0.02544	0.8638	0.0381	0.002882	0.6668	0.004795	0.002611	0.008939	267.357		81.21	204	30.24	25.44	863.8	38.1	2.882	666.8	4.795	2.611	8.939		0.08121	0.204	0.03024	0.02544	0.8638	0.0381	0.002882	0.6668	0.004795
AZ-5	1.969	0.041	15.08	19.2	0.015	0.427	3.561	0.146	0.32	1.768	0.007	0.326	0.142	26.61	0.023	0.01549	0.03003	0.04127	0.01678	0.4586	0.02404	0.002704	0.1307	0.003211	0.002387	0.001417	70.3616		15.49	30.03	41.27	16.78	458.6	24.04	2.704	130.7	3.211	2.387	1.417		0.01549	0.03003	0.04127	0.01678	0.4586	0.02404	0.002704	0.1307	0.003211
AZ-6	10.69	0.06	15.26	26.23	0.033	0.849	4.878	0.164	0.313	2.434	0.003	0.245	0.718	133.3	0.026	0.1799	0.203	0.03345	0.02819	0.6585	0.03717	0.002354	0.2452	0.00345	0.002935	0.0128	196.61		179.9	203	33.45	28.19	658.5	37.17	2.354	245.2	3.45	2.935	12.8		0.1799	0.203	0.03345	0.02819	0.6585	0.03717	0.002354	0.2452	0.00345
AZ-7	2.302	0.035	18.54	25.63	0.027	0.672	4.516	0.164	0.278	1.55	0.009	0.26	0.186	30.18	0.035	0.03319	0.05231	0.03476	0.03426	0.695	0.00951	0.002137	0.1767	0	0.002137	0.007048	85.4311		33.19	52.31	34.76	34.26	695	9.51	2.137	176.7		2.137	7.048		0.03319	0.05231	0.03476	0.03426	0.695	0.00951	0.002137	0.1767	0
[truncated: 2 more columns]
